# Supplementary material for: Enhancing dance education through convolutional neural networks and blended learning
Source: PeerJ Comput Sci. 2024 Oct 25;10:e2342. doi: 10.7717/peerj-cs.2342 (PMC11622838; doi:10.7717/peerj-cs.2342)
Supplement: Supplemental Information 1 [file peerj-cs-10-2342-s001.zip]

Archive with 7 entries (6 files):
- code/analyze_cnn_benchmark_results.py
- code/cnn_benchmark.lua
- code/convert_model.lua
- code/gestureCNN.py
- code/run_cnn_benchmarks.py
- code/utils.lua
- code/
